# Supplementary material for: Oral Health Status in Patients with Head and Neck Cancer before Radiotherapy: Baseline Description of an Observational Prospective Study
Source: Cancers (Basel). 2022 Mar 10;14(6):1411. doi: 10.3390/cancers14061411 (PMC8945997; doi:10.3390/cancers14061411)
Supplement: Supplementary file 1 [file cancers-14-01411-s001.zip]

Archive with 1 entries (1 files):
- cancers-1590135-supplementary.pdf
